# Supplementary material for: Real-World Impact of Metformin on Outcomes in Patients with Deficient DNA Mismatch Repair and Microsatellite Instability (dMMR/MSI) Colorectal Cancer Treated with Immune Checkpoint Inhibitors
Source: Cancers (Basel). 2025 Dec 10;17(24):3944. doi: 10.3390/cancers17243944 (PMC12731130; doi:10.3390/cancers17243944)
Supplement: Supplementary file 1 [file cancers-17-03944-s001.zip]

Archive with 3 entries (3 files):
- Supplemental figures.pdf
- Tabe S1.pdf
- Table S2.pdf
